# Supplementary material for: Divergent Impact of Enzyme Replacement Therapy on Human Cardiomyocytes and Enterocytes Affected by Fabry Disease: Correlation with Mannose-6-phosphate Receptor Expression
Source: J Clin Med. 2022 Feb 28;11(5):1344. doi: 10.3390/jcm11051344 (PMC8911518; doi:10.3390/jcm11051344)
Supplement: Supplementary file 1 [file jcm-11-01344-s001.zip]

Archive with 1 entries (1 files):
- jcm-1593944-supplementary.pdf
